# Supplementary material for: Making a greener planet: nature documentaries promote plant awareness
Source: Ann Bot. 2023 Feb 16;131(2):255–60. doi: 10.1093/aob/mcac149 (PMC9992931; doi:10.1093/aob/mcac149)
Supplement: mcac149_suppl_Supplementary_Data [file mcac149_suppl_supplementary_data.xlsx]

## Sheet: Sheet1
Supplementary Table S1. (A) Plants mentioned in Green Planet show (common name, scientific name, screen time per episode). (B) Google Trends weekly data for search terms representing plants featured in Green Planet with UK set as geographic region. (C) Google Trends weekly data for search terms representing plants featured in Green Planet show with US set as geographic region. (D) Google Trends w…

## Sheet: S1A. Species and Timescreen
	Episode 1								Episode 2														Episode 3														Episode 4
	Broadcast 9/1/2022								Broadcast 16/01/2022-														Broadcast 23/01/2022														Broadcast 30/01/2022
Common name	sequoia	monstera	balsa tree	bixa	tropical pitcher plant	corpse flower	dipterocarp	poison arrow tree	water lettuce	water hyacinth	ludwigia	giant water lily	bromeliad	marimo	pipewort	fanwort	bladderwort	sundew	venus flytrap	water crowfoot	bulrush	seagrass	nettle	sugar maple	daisy	hop	bryony	bramble	dodder	cherry blossom	hammer orchid	fire lily	dandelion	squirting cucumber	Himalayan balsam	ceratocaryum	Euphrates poplar	sand verbena	primrose	Saguaro cactus	Mesquite tree	Teddy bear cholla	tristerix	stone plant	stapelia	Creosote bush	Coyote tobacco	cardon cactus	baobab
Latin name	Sequoiadendron giganteum	Monstera	Ochroma pyramidale	Bixa	Nepenthes	Rafflesia	Dipterocarpaceae	Apocynaceae	Pistia stratiotes	Pontederia crassipes	Ludwigia	Victoria amazonica	Bromeliaceae	Aegagropila linnaei	Eriocaulon	Cabomba	Utricularia	Drosera	Dionaea muscipula	Ranunculus	Typha	Alismatales	Urtica	Acer saccharum	Bellis perennis	Humulus lupulus	Bryonia	Rubus	Cuscuta	Prunus	Drakaea	Cyrtanthus	Taraxacum	Ecballium elaterium	Impatiens glandulifera	Ceratocaryum argenteum	Populus euphratica	Abronia	Primulaceae	Carnegiea gigantea	Prosopis	Cylindropuntia bigelovii	Tristerix	Lithops	Stapelia	Larrea tridentata	Nicotiana attenuata	Pachycereus pringlei	Adansonia
Screen time [s]	246	12	373	168	20	230	174	154	91	20	31	322	242	276	35	35	157	84	172	113	60	250	10	260	131	24	34	12	233	5	230	130	162	48	39	187	55	9	10	439	118	286	168	131	165	101	270	107	211
[truncated: 15 more columns]

## Sheet: S1B. Google Trends UK
UK	Episode 1								Episode 2														Episode 3														Episode 4
	Broadcast 9/1/2022								Broadcast 16/01/2022														Broadcast 23/01/2022														Broadcast 30/01/2022
Google search term:	sequoia: (United Kingdom)	monstera: (United Kingdom)	balsa: (United Kingdom)	bixa: (United Kingdom)	tropical pitcher plant: (United Kingdom)	corpse flower: (United Kingdom)	dipterocarp: (United Kingdom)	poison arrow tree: (United Kingdom)	water lettuce: (United Kingdom)	Water hyacinth: (United Kingdom)	ludwigia: (United Kingdom)	giant water lily: (United Kingdom)	bromeliad: (United Kingdom)	marimo: (United Kingdom)	*pipewort	*fanwort	Bladderwort: (United Kingdom)	sundew: (United Kingdom)	venus flytrap: (United Kingdom)	water crowfoot: (United Kingdom)	bulrush: (United Kingdom)	seagrass: (United Kingdom)	nettle: (United Kingdom)	sugar maple: (United Kingdom)	daisy: (United Kingdom)	hop: (United Kingdom)	bryony: (United Kingdom)	bramble: (United Kingdom)	dodder: (United Kingdom)	cherry blossom: (United Kingdom)	hammer orchid: (United Kingdom)	fire lily: (United Kingdom)	dandelion: (United Kingdom)	Squirting cucumber: (United Kingdom)	Himalayan balsam: (United Kingdom)	Ceratocaryum: (United Kingdom)	Euphrates poplar: (United Kingdom)	sand verbena: (United Kingdom)	primrose: (United Kingdom)	Saguaro cactus: (United Kingdom)	Mesquite tree: (United Kingdom)	Teddy bear cholla: (United Kingdom)	tristerix: (United Kingdom)	stone plant: (United Kingdom)	stapelia: (United Kingdom)	Creosote bush: (United Kingdom)	Coyote tobacco: (United Kingdom)	cardon cactus: (United Kingdom)	baobab: (United Kingdom)
Week Starting
2021-01-03	50	52	46	26	0	3	0	0	10	52	32	0	29	10	*not enough google data for search term 'pipewort'	*not enough google data for search term 'fanwort'	0	9	45	0	30	58	26	78	68	62	29	49	1	28	0	9	32	54	3	0	0	0	42	26	39	0	0	47	22	9	0	0	41
2021-01-10	47	65	52	26	0	5	0	0	7	47	22	20	55	13			0	4	54	0	51	56	21	61	62	63	76	49	1	26	0	9	36	0	15	0	0	0	43	35	0	0	0	37	0	18	0	0	43
2021-01-17	50	56	61	0	0	5	0	0	8	87	43	0	35	15			0	12	25	10	70	68	25	91	48	63	45	53	2	27	0	9	42	0	9	0	0	0	44	9	0	0	0	46	0	0	0	0	37
2021-01-24	52	50	47	0	0	6	0	0	6	81	32	10	62	15			18	9	74	0	25	79	26	90	52	62	24	49	1	33	26	9	38	0	18	0	0	0	49	17	0	0	0	50	44	9	0	0	38
2021-01-31	49	56	38	78	0	8	0	0	8	69	32	20	42	7			0	14	33	0	25	86	24	82	52	66	22	58	1	29	0	4	37	0	9	0	0	0	50	26	39	0	0	50	0	9	0	26	32
2021-02-07	62	54	44	27	28	6	0	0	12	42	100	0	44	15			6	9	34	20	16	58	27	94	53	67	22	52	1	35	0	14	49	28	6	0	0	0	50	9	0	0	0	79	23	0	0	0	35
2021-02-14	65	72	36	0	0	13	0	0	12	67	23	0	59	36			0	13	52	0	58	87	22	100	53	66	32	55	0	33	28	19	50	0	10	0	0	0	63	0	0	0	0	74	46	0	0	0	39
2021-02-21	44	57	39	80	0	11	0	0	10	76	33	30	59	30			87	16	46	10	31	75	27	75	55	66	26	51	0	44	0	14	39	0	3	0	0	0	69	71	40	0	0	78	22	9	0	0	42
2021-02-28	47	66	27	27	0	5	0	7	7	83	22	0	44	18			6	11	42	0	36	94	27	85	90	70	24	57	0	54	0	18	41	0	11	0	0	0	68	0	40	0	0	96	0	0	0	0	43
2021-03-07	65	74	30	28	0	8	0	0	16	75	46	21	73	11			53	11	27	11	59	80	27	70	100	67	31	58	1	54	0	14	41	0	5	0	0	0	73	9	0	0	0	100	0	0	0	0	34
2021-03-14	53	66	40	0	0	5	0	0	15	78	11	10	100	26			13	31	68	0	36	84	33	49	62	67	44	63	3	58	0	0	43	28	8	0	0	0	71	36	0	0	0	82	23	9	0	0	34
2021-03-21	47	69	29	0	30	5	0	0	11	63	35	22	44	32			0	15	90	0	55	94	56	71	57	71	29	72	1	79	0	24	52	0	7	0	0	0	74	19	42	0	0	94	0	0	0	0	32
2021-03-28	59	76	27	30	0	5	0	0	24	80	12	23	71	32			0	25	100	0	70	99	68	60	60	82	23	65	2	100	0	5	62	31	19	0	0	0	100	20	0	46	0	84	51	10	0	0	41
2021-04-04	68	73	32	0	0	0	0	0	23	57	35	11	63	46			7	17	49	33	16	100	63	57	62	83	84	63	1	88	0	5	52	0	12	0	0	0	94	0	0	0	0	79	24	19	0	0	36
2021-04-11	70	80	28	0	0	0	0	0	20	52	0	0	61	42			7	100	65	11	11	73	66	39	62	70	45	52	1	60	0	20	70	0	12	91	0	0	100	10	0	0	0	85	75	0	0	0	37
2021-04-18	38	71	28	30	0	2	9	0	30	53	50	0	62	26			0	22	38	34	23	82	69	70	57	64	29	58	2	69	0	15	92	61	16	0	0	0	98	20	0	0	0	91	25	10	0	0	39
2021-04-25	49	63	24	0	0	3	0	0	27	77	36	0	39	17			7	14	64	11	45	90	64	14	60	69	21	66	2	77	0	5	85	30	25	0	0	0	88	10	0	0	0	79	0	0	0	0	45
2021-05-02	58	64	40	28	0	5	0	0	24	44	0	0	52	43			0	13	62	32	54	85	63	37	60	71	27	52	1	59	0	5	73	29	13	0	0	0	82	19	0	0	0	83	24	9	0	0	33
2021-05-09	52	63	26	0	0	5	0	0	42	37	35	32	42	21			7	15	53	32	49	67	65	28	56	67	39	54	0	47	0	38	100	0	23	0	0	0	82	19	0	0	0	54	24	19	0	0	30
2021-05-16	47	63	21	0	30	10	0	0	11	38	12	11	57	38			27	21	67	54	88	56	58	57	60	69	35	55	0	36	0	19	79	29	15	0	0	0	78	10	43	0	0	73	24	0	0	0	39
2021-05-23	62	67	29	0	31	3	0	0	35	26	36	34	52	17			14	22	46	11	56	63	65	58	56	72	25	66	0	38	29	0	70	0	24	0	0	0	85	20	0	0	0	59	25	10	0	0	40
2021-05-30	34	68	28	0	0	7	0	0	100	41	13	0	60	15			7	32	79	12	72	75	96	36	63	77	36	54	0	38	0	21	71	0	24	0	0	0	91	21	0	0	0	80	26	0	0	0	34
2021-06-06	38	74	25	30	0	0	0	0	59	66	37	34	48	28			0	14	28	11	68	65	95	54	63	68	20	63	2	31	0	30	58	30	52	0	0	100	89	40	44	0	0	53	25	0	0	0	37
2021-06-13	39	55	29	0	31	5	0	0	36	32	12	0	32	14			7	22	46	33	39	53	95	39	57	61	17	68	2	26	0	10	50	30	35	0	0	0	80	20	0	0	0	68	25	0	0	0	38
2021-06-20	40	64	22	29	31	3	0	0	33	33	12	45	50	28			14	32	83	0	74	57	76	44	55	68	23	58	1	31	0	10	53	0	44	0	0	0	79	0	0	0	0	39	50	0	0	0	30
2021-06-27	65	68	22	0	0	5	0	0	22	26	0	22	43	22			14	20	50	22	95	58	100	39	55	73	25	61	3	27	0	15	56	0	57	0	0	49	73	0	43	0	0	65	74	0	0	0	33
2021-07-04	39	66	21	0	0	3	0	0	25	45	36	22	28	33			14	16	92	0	50	75	73	68	58	69	20	61	2	33	0	15	48	0	59	0	0	0	89	39	0	0	0	59	25	10	0	0	42
2021-07-11	55	71	30	0	0	5	0	0	23	34	38	0	41	15			7	27	63	0	53	48	76	66	57	70	17	61	1	29	0	26	47	0	60	0	0	0	80	31	0	0	0	57	26	0	0	0	31
2021-07-18	62	68	23	0	0	3	0	0	10	49	13	12	45	18			7	17	75	12	18	58	84	42	61	65	25	62	33	27	0	27	48	33	46	0	0	0	79	0	0	0	0	49	27	0	0	0	33
2021-07-25	53	58	25	0	0	10	0	100	13	40	37	23	38	29			0	22	52	11	52	59	52	20	59	79	80	61	10	30	0	5	41	0	54	0	0	0	77	20	0	0	0	63	51	0	0	0	30
2021-08-01	53	70	27	0	0	11	0	0	18	40	0	0	44	14			14	30	66	0	69	68	54	30	52	87	21	55	2	27	0	15	37	0	97	0	0	0	71	20	0	0	0	53	75	0	0	30	39
2021-08-08	56	63	18	0	0	3	0	0	17	27	0	11	62	11			7	22	76	0	52	76	53	50	59	78	21	54	9	26	0	5	43	0	96	93	0	0	72	30	0	0	0	51	25	0	0	61	40
2021-08-15	50	65	26	0	0	3	0	0	20	26	0	0	35	25			0	16	56	11	74	66	54	25	50	76	17	65	3	25	0	0	45	0	100	0	0	0	71	10	0	0	0	37	100	0	0	0	35
2021-08-22	38	64	34	0	0	11	0	0	25	23	42	0	53	10			0	18	59	13	46	61	56	45	52	84	21	74	2	26	0	6	42	0	65	0	0	0	69	0	0	0	0	45	0	0	0	0	34
2021-08-29	48	67	21	0	0	2	0	0	14	21	13	0	50	18			0	19	25	0	43	58	60	37	55	82	17	71	0	30	0	5	39	0	59	0	0	0	63	11	0	0	0	57	0	0	0	0	58
2021-09-05	76	70	22	32	0	2	0	0	6	35	26	12	38	9			7	17	65	0	43	62	55	26	50	75	20	78	1	25	0	11	38	0	65	0	0	0	66	0	0	0	0	44	0	0	0	0	41
2021-09-12	98	57	20	0	0	5	0	0	16	63	13	12	33	9			15	24	50	12	31	62	47	42	55	76	15	72	1	28	0	5	34	0	39	0	0	0	62	32	95	0	0	34	80	0	0	0	40
2021-09-19	62	59	20	31	0	2	0	0	12	49	13	36	37	12			0	11	54	12	36	61	44	31	56	74	16	64	0	22	0	11	41	32	38	0	0	0	68	11	0	0	0	36	26	11	0	0	62
2021-09-26	58	61	39	31	0	8	0	0	6	61	0	0	36	18			14	10	29	0	24	59	38	31	53	64	20	54	0	24	0	11	34	0	32	0	0	0	55	0	0	0	0	14	26	0	0	0	51
2021-10-03	47	51	33	0	0	2	0	0	14	42	0	12	23	9			0	15	64	12	60	55	34	47	58	63	26	60	2	20	0	16	40	32	29	0	0	0	60	11	47	0	0	24	26	0	0	0	38
2021-10-10	62	54	38	0	34	9	10	0	10	35	40	24	35	9			0	13	65	0	43	48	41	26	52	64	19	49	0	22	32	11	34	0	32	0	0	0	62	32	0	0	0	77	54	0	0	0	50
2021-10-17	57	53	29	0	0	3	0	0	10	21	13	12	37	15			0	8	49	0	36	62	29	26	49	70	38	50	3	20	0	27	33	0	13	0	0	0	56	42	46	0	0	22	0	10	0	0	48
2021-10-24	57	49	28	31	0	8	0	0	8	14	13	0	39	6			7	17	15	0	42	57	33	26	59	78	36	55	1	22	0	11	31	0	5	0	0	0	54	21	0	0	0	39	26	0	0	0	34
2021-10-31	52	46	27	0	0	33	10	0	10	42	0	0	54	9			0	15	30	0	24	57	30	42	54	63	38	54	1	19	0	0	30	0	11	0	0	0	57	32	0	0	0	37	53	0	0	0	41
2021-11-07	84	44	50	31	0	5	0	0	2	56	13	12	35	21			0	8	35	12	30	44	24	89	57	64	34	54	1	22	0	0	40	0	5	0	0	0	49	0	0	0	0	71	0	11	0	0	45
2021-11-14	59	49	42	0	0	2	0	0	19	27	25	0	32	9			0	17	34	0	30	51	26	10	53	69	32	60	2	26	0	5	32	0	5	0	0	0	43	0	0	0	0	64	26	10	0	0	41
2021-11-21	58	40	19	30	0	3	0	0	4	33	12	0	36	26			0	10	33	0	35	56	21	50	58	70	26	54	1	21	0	15	37	0	9	0	0	0	44	0	0	0	0	23	0	0	0	0	41
2021-11-28	60	32	32	0	32	2	0	0	4	54	0	0	20	43			7	18	24	0	53	46	19	20	59	60	82	59	0	25	0	16	32	0	5	0	0	0	40	20	0	0	0	38	0	10	0	31	37
2021-12-05	62	37	31	0	100	3	0	0	6	63	0	12	16	12			0	13	15	12	36	42	23	16	55	63	100	61	2	24	0	11	32	32	5	0	0	0	42	21	0	0	0	32	0	0	0	0	34
2021-12-12	41	38	23	0	35	4	0	0	8	44	0	0	37	35			77	11	21	0	38	54	23	11	56	79	41	68	2	22	0	6	39	0	4	0	0	0	39	11	0	51	0	28	0	0	0	0	32
2021-12-19	36	35	23	0	0	4	0	0	9	25	16	0	28	25			0	5	30	0	44	34	23	38	56	59	27	100	2	23	0	6	38	0	4	0	0	0	40	13	0	0	0	26	96	0	0	0	38
2021-12-26	44	35	39	34	0	6	0	0	11	53	28	13	35	10			0	16	27	0	13	66	25	39	54	61	26	71	1	27	0	6	35	0	2	0	0	0	49	0	0	0	0	26	0	0	0	0	59
2022-01-02	66	58	33	0	0	2	0	0	10	71	27	0	45	9			0	17	15	0	43	57	26	37	47	63	29	47	0	19	0	17	43	0	2	0	0	0	52	11	0	0	0	40	0	11	0	0	72
2022-01-09	77	49	100	65	0	100	100	8	36	57	40	12	7	22			8	13	31	0	50	61	23	43	47	60	33	54	2	23	0	33	41	66	11	0	0	0	53	11	0	0	0	43	0	11	0	0	74
2022-01-16	71	60	50	0	0	41	10	8	37	44	0	100	51	100			100	36	47	100	57	59	24	60	43	64	35	46	1	28	0	11	40	0	2	0	0	56	72	33	0	0	0	48	0	11	0	0	57
2022-01-23	100	100	29	0	0	14	10	8	30	86	13	99	38	40			30	24	41	37	100	68	20	59	50	65	27	56	100	27	98	100	35	100	23	100	0	0	53	11	48	50	0	30	0	33	0	0	50
2022-01-30	75	59	34	33	35	14	0	0	27	59	27	38	10	31			8	34	47	0	64	45	20	82	46	67	20	57	21	30	100	40	43	0	2	0	95	0	55	100	49	0	100	61	84	100	100	100	70
2022-02-06	71	52	23	100	0	9	0	0	23	37	0	51	25	22			8	25	21	38	64	50	31	22	54	68	27	51	5	33	0	23	36	68	6	0	0	0	59	0	0	0	25	49	0	33	25	34	56
2022-02-13	86	53	25	32	0	5	10	0	10	50	27	12	26	34			0	13	46	25	43	54	24	48	49	77	30	55	3	30	0	0	35	0	6	0	0	0	64	22	48	0	24	37	27	33	0	0	77
2022-02-20	58	53	31	0	0	2	0	0	24	29	0	12	29	16			0	18	21	0	56	46	26	32	58	69	23	42	3	30	33	17	38	33	13	0	0	0	57	11	0	0	0	25	82	11	0	33	66
2022-02-27	82	48	20	0	0	11	0	0	14	29	27	37	34	31			0	11	41	0	25	51	27	43	56	67	25	46	3	35	0	11	38	0	8	0	0	0	56	66	0	0	0	71	28	11	0	0	50
2022-03-06	67	42	21	0	0	7	0	0	12	37	56	13	35	26			8	16	37	0	58	46	30	56	57	64	27	49	5	40	0	23	38	34	16	0	0	0	67	23	50	0	0	65	0	0	0	0	48
2022-03-13	64	50	32	33	0	4	0	0	8	44	0	13	29	16			8	9	52	13	19	45	35	44	67	69	32	59	1	50	0	6	38	0	6	0	0	0	65	22	0	0	0	39	56	11	0	0	33
2022-03-20	79	68	21	69	0	4	0	0	26	100	72	0	54	13			0	16	49	13	47	64	41	40	74	66	24	56	2	79	0	6	44	36	4	0	100	0	75	12	0	0	0	56	29	23	0	0	60
2022-03-27	86	48	22	0	0	5	0	0	12	43	27	12	55	19			8	24	57	25	38	50	44	49	62	74	28	57	1	65	0	0	46	33	11	0	0	55	63	0	49	100	0	43	27	22	0	0	54
2022-04-03	87	53	17	62	33	7	0	0	10	34	38	24	43	32			0	19	24	12	42	59	40	67	61	85	41	54	1	54	0	21	52	0	9	0	0	0	69	21	0	0	0	48	78	10	0	0	57
2022-04-10	80	58	29	34	0	2	0	0	23	61	0	26	46	10			0	30	43	0	33	67	57	34	61	95	21	39	1	71	0	18	58	35	10	0	0	0	82	23	0	0	0	83	0	0	0	0	52
2022-04-17	74	69	21	0	0	9	0	0	17	59	14	13	55	16			0	20	42	0	39	55	68	61	62	100	28	47	3	82	0	6	82	0	16	0	0	0	70	0	100	0	0	75	0	34	0	0	59
2022-04-24	70	63	22	33	0	9	0	0	14	59	14	25	49	16			0	7	68	13	51	52	55	44	61	80	22	49	1	53	0	0	87	34	15	0	0	0	66	34	0	0	0	82	0	11	0	0	54
2022-05-01	85	57	23	0	0	3	0	0	26	28	26	24	24	21			0	19	60	12	68	64	57	37	62	78	16	55	2	45	0	27	90	0	7	0	0	0	70	32	0	0	0	64	81	0	0	0	82
2022-05-08	54	57	19	33	0	4	0	0	24	44	27	12	32	31			8	27	41	13	57	48	69	38	56	81	22	78	3	40	0	11	86	0	36	0	0	0	73	33	49	0	0	71	55	11	0	0	100
2022-05-15	86	55	29	0	0	7	0	0	25	27	25	23	34	6			7	21	72	35	41	46	69	36	59	74	16	61	2	32	0	21	67	0	32	0	0	0	72	10	0	0	0	57	52	10	0	31	73
2022-05-22	91	57	30	0	35	9	0	8	18	44	0	25	42	9			8	11	31	13	38	48	74	44	58	87	13	53	2	27	0	6	66	34	44	0	0	56	70	22	0	0	0	33	0	0	0	0	87
peak within 1 week after broadcast (1 for yes, 0 for no)	0	0	1	0	0	1	1	0	0	0	0	1	0	1	0	0	1	0	0	1	0	0	0	0	0	0	0	0	1	0	0	1	0	1	0	1	0	0	0	1	0	0	1	0	0	1	1	1	0
[truncated: 15 more columns]

## Sheet: S1C Google Trends US
UK	Episode 1								Episode 2														Episode 3														Episode 4
	Broadcast 9/1/2022								Broadcast 16/01/2022														Broadcast 23/01/2022														Broadcast 30/01/2022
Google search term:	sequoia: (United States)	monstera: (United States)	balsa: (United States)	bixa: (United States)	tropical pitcher plant: (United States)	corpse flower: (United States)	dipterocarp: (United States)	poison arrow tree: (United States)	water lettuce: (United States)	Water hyacinth: (United States)	ludwigia: (United States)	giant water lily: (United States)	bromeliad: (United States)	marimo: (United States)	pipewort: (United States)	fanwort: (United States)	Bladderwort: (United States)	sundew: (United States)	venus flytrap: (United States)	water crowfoot: (United States)	bulrush: (United Kingdom)	seagrass: (United States)	nettle: (United States)	sugar maple: (United States)	daisy: (United States)	hop: (United States)	bryony: (United States)	bramble: (United States)	dodder: (United States)	Cherry blossom: (United States)	hammer orchid: (United States)	fire lily: (United States)	dandelion: (United States)	Squirting cucumber: (United States)	Himalayan balsam: (United States)	Ceratocaryum: (United States)	Populus euphratica: (United States)	sand verbena: (United States)	primrose: (United States)	Saguaro cactus: (United States)	mesquite tree: (United States)	teddy bear cholla: (United States)	tristerix: (United States)	stone plant: (United States)	stapelia: (United States)	Creosote bush: (United States)	coyote tobacco: (United States)	cardon cactus: (United States)	baobab: (United States)
2021-01-03	35	69	76	25	0	8	0	45	14	56	46	0	50	57	0	87	37	24	45	0	30	67	38	70	60	81	50	85	19	21	0	40	31	18	0	0	0	69	77	58	44	10	0	37	9	39	18	19	32
2021-01-10	32	72	90	0	0	16	0	0	15	56	51	0	60	51	47	0	37	30	38	44	51	69	37	66	64	81	41	62	39	22	19	34	31	0	0	0	0	0	72	54	33	19	0	35	21	15	19	0	37
2021-01-17	35	74	73	38	0	30	0	0	18	75	73	7	61	72	48	0	9	31	58	0	70	79	38	62	63	81	25	65	59	22	0	51	36	36	0	100	30	23	84	53	40	10	0	43	39	55	0	57	34
2021-01-24	39	78	74	13	14	9	45	0	18	67	99	7	55	61	0	0	19	28	54	0	25	77	46	66	64	78	44	71	33	23	19	44	33	36	0	0	0	23	83	60	44	10	0	42	56	30	0	57	38
2021-01-31	38	75	65	0	0	9	0	47	17	80	64	7	59	76	0	0	57	31	41	45	25	89	43	68	74	90	39	64	60	23	19	69	34	37	0	0	30	24	76	71	61	69	89	40	44	56	38	38	38
2021-02-07	35	76	83	26	28	14	45	0	17	66	27	27	65	67	0	0	9	28	44	0	16	73	42	74	64	90	19	78	47	24	19	38	37	0	0	0	30	0	83	74	59	10	0	40	26	51	0	58	34
2021-02-14	36	68	78	53	0	15	0	0	14	48	65	0	70	62	0	46	29	27	45	46	58	100	41	66	74	93	29	69	27	27	0	35	35	19	0	0	31	48	76	77	55	30	0	37	27	31	0	20	37
2021-02-21	39	75	80	0	14	10	0	0	18	51	48	20	56	100	49	0	76	30	61	0	31	74	46	85	73	91	36	71	27	29	0	45	38	0	0	0	0	24	97	76	64	10	0	42	31	56	0	39	38
2021-02-28	41	82	74	53	14	12	0	0	29	84	91	47	79	87	0	0	29	28	53	0	36	89	46	95	87	90	33	69	7	38	19	25	39	19	25	0	0	24	85	85	73	30	0	50	27	46	19	0	42
2021-03-07	39	88	73	26	14	14	0	0	26	68	37	26	80	90	0	45	38	30	61	0	59	85	56	92	72	82	54	70	27	41	0	38	43	18	0	0	30	24	91	59	51	20	0	62	35	86	0	19	35
2021-03-14	42	87	85	12	0	11	0	0	19	65	70	25	66	62	0	85	45	44	65	0	36	85	58	90	74	83	36	73	6	51	18	46	38	17	0	0	0	22	87	72	74	56	0	65	21	76	0	18	40
2021-03-21	42	86	73	64	14	10	45	0	22	74	63	13	75	53	0	0	66	46	88	0	55	92	67	81	76	85	35	58	40	73	38	59	45	18	0	0	60	0	88	87	72	68	0	67	52	45	0	19	39
2021-03-28	42	94	76	53	14	13	0	0	28	57	86	7	88	38	49	46	19	45	77	0	70	77	71	78	79	93	39	72	20	87	0	57	49	19	0	0	31	72	86	90	84	20	0	70	22	72	0	39	39
2021-04-04	45	92	68	27	43	8	93	96	22	89	49	27	87	43	50	46	39	38	100	46	16	80	77	76	87	99	36	71	34	87	0	60	58	19	51	0	31	24	90	69	74	30	0	61	31	62	39	0	38
2021-04-11	43	91	69	13	28	17	0	0	28	64	42	40	82	42	0	0	47	38	72	45	11	87	83	84	83	83	51	76	60	61	19	66	81	0	0	0	0	24	96	81	100	39	0	54	22	96	0	77	39
2021-04-18	44	92	62	26	28	16	46	48	33	60	59	13	75	47	49	46	58	43	84	45	23	96	80	79	86	79	36	76	61	46	0	56	88	37	25	0	0	0	92	78	85	50	0	67	40	72	0	19	36
2021-04-25	43	98	67	26	84	13	0	47	34	70	85	27	93	49	0	45	19	40	78	0	45	82	86	71	90	80	32	77	40	37	0	63	100	18	25	0	0	48	92	78	66	10	0	66	35	61	0	19	39
2021-05-02	45	93	76	39	28	12	0	0	23	50	86	7	93	43	0	46	29	47	98	45	54	78	82	80	99	78	45	77	34	32	19	60	94	19	51	0	30	24	99	100	73	0	0	68	13	61	0	19	42
2021-05-09	44	99	61	27	0	11	0	49	31	94	61	35	100	44	0	0	39	45	95	0	49	85	79	67	89	82	47	85	42	27	100	65	78	19	0	0	0	25	90	84	77	31	0	81	46	100	0	100	35
2021-05-16	46	99	47	27	71	100	0	0	25	77	71	14	85	40	50	0	39	39	69	0	88	94	83	61	81	86	43	74	21	25	0	57	73	38	52	0	31	24	100	78	68	51	0	68	14	47	0	99	38
2021-05-23	52	94	59	27	14	24	0	0	45	74	60	7	72	33	100	47	59	48	81	46	56	94	71	66	81	83	46	81	55	23	20	50	58	0	52	0	0	24	96	100	51	20	0	54	45	37	20	20	36
2021-05-30	52	100	68	14	0	20	0	0	100	94	44	0	78	27	0	0	50	39	70	47	72	95	69	65	76	81	44	80	84	24	20	69	50	0	26	0	32	50	93	84	72	0	0	59	55	58	40	20	33
2021-06-06	49	96	57	40	43	17	0	97	93	67	44	7	63	42	0	47	20	41	80	46	68	88	65	60	78	82	53	70	21	21	60	86	46	0	52	0	62	24	95	70	65	20	0	61	55	37	0	40	36
2021-06-13	52	96	57	27	72	24	0	0	59	79	44	0	74	36	0	47	30	28	75	0	39	75	60	63	73	81	23	77	49	22	40	58	40	0	0	0	31	0	91	47	56	10	0	59	69	58	0	20	39
2021-06-20	48	96	65	14	29	18	0	0	79	62	78	7	61	40	0	0	20	31	74	0	74	88	66	59	76	77	44	73	56	18	0	69	41	19	0	0	0	25	86	66	76	0	0	51	55	53	0	60	39
2021-06-27	51	99	52	27	43	30	0	0	57	60	77	7	51	27	0	94	0	37	71	0	95	76	71	58	76	84	37	84	28	20	0	58	38	76	0	0	31	74	86	64	78	10	0	45	46	63	20	20	31
2021-07-04	49	94	59	41	0	30	0	0	34	61	51	7	78	31	0	0	20	28	81	48	50	91	65	62	69	95	31	87	57	20	0	63	40	58	0	0	32	25	87	44	61	10	0	47	42	86	81	41	31
2021-07-11	50	97	44	54	0	28	47	0	37	60	50	0	70	34	0	94	30	32	84	0	53	92	62	61	69	92	20	75	28	18	20	54	35	76	0	0	31	25	89	62	75	10	0	42	64	95	0	60	29
2021-07-18	49	97	57	28	0	45	0	0	29	57	69	14	71	34	0	0	10	27	90	0	18	90	66	63	74	93	49	68	58	20	41	60	35	59	27	0	0	51	86	44	64	32	0	48	47	38	0	41	30
2021-07-25	48	96	100	67	14	36	0	0	20	44	88	7	62	18	0	94	29	28	74	0	52	92	62	54	65	88	100	85	90	21	0	58	35	38	78	0	62	25	90	43	66	10	0	40	23	52	20	0	31
2021-08-01	47	99	64	14	15	20	47	0	22	68	61	7	65	37	0	47	20	43	81	0	69	84	57	56	67	87	47	70	84	19	20	47	33	19	26	0	0	25	87	37	52	21	0	43	51	26	100	40	34
2021-08-08	44	92	56	14	15	15	0	0	19	39	67	14	59	39	0	0	30	42	62	47	52	87	56	60	66	84	41	92	49	19	0	66	33	0	26	0	32	0	90	44	79	10	0	48	32	48	20	20	35
2021-08-15	45	97	53	40	14	10	0	0	23	44	82	7	63	33	99	93	19	41	66	46	74	73	55	59	64	87	33	66	28	19	0	32	33	19	26	0	31	49	87	68	78	10	0	49	68	47	0	20	31
2021-08-22	42	98	60	42	15	13	0	50	18	45	40	7	63	41	0	48	10	34	70	0	46	79	49	64	64	82	38	65	100	18	0	26	35	0	27	0	64	25	80	41	56	11	0	42	47	49	0	0	42
2021-08-29	42	97	60	14	0	13	0	100	16	47	62	21	62	26	0	48	10	24	74	0	43	79	49	60	60	82	48	68	36	17	20	33	32	0	80	0	0	0	77	43	52	11	0	61	33	22	0	41	35
2021-09-05	39	92	60	29	61	17	0	0	25	39	76	15	66	23	0	100	42	23	71	0	43	74	59	82	63	80	32	67	59	18	0	23	32	41	0	0	0	0	72	63	64	44	0	57	83	78	42	43	30
2021-09-12	57	87	56	55	30	20	0	50	24	42	40	0	56	24	0	0	30	20	62	48	31	70	42	76	60	79	45	74	43	19	0	44	30	0	0	0	0	0	76	35	63	11	0	64	75	70	0	0	40
2021-09-19	70	89	48	70	30	10	0	0	16	44	34	14	55	32	0	0	21	33	68	0	36	79	46	75	61	79	38	69	51	17	0	41	31	0	27	0	0	26	74	56	36	32	0	47	100	33	0	83	24
2021-09-26	42	81	59	56	15	9	0	0	27	49	51	0	53	30	0	0	41	23	59	48	24	66	51	86	62	82	35	69	29	16	0	30	33	39	54	0	65	0	69	56	65	0	95	52	76	33	21	0	35
2021-10-03	41	78	70	56	0	7	0	0	21	38	68	21	46	34	51	0	30	23	64	48	60	63	48	72	60	95	34	69	29	16	0	48	33	0	0	0	64	25	77	44	63	0	0	32	52	81	0	41	28
2021-10-10	37	80	71	29	0	14	0	52	20	36	53	7	52	24	53	0	21	26	56	0	43	74	46	81	62	75	53	71	59	17	0	77	33	20	56	0	100	26	77	47	47	22	0	32	97	45	21	64	29
2021-10-17	34	74	63	70	15	14	49	0	16	37	86	0	43	21	0	49	10	24	58	0	36	72	49	84	61	79	35	63	29	18	21	26	29	20	27	0	33	77	69	50	53	21	0	36	19	49	0	42	37
2021-10-24	35	72	72	85	30	36	0	51	20	44	52	14	45	34	0	0	10	33	69	0	42	60	41	68	60	75	28	80	66	17	0	34	29	60	27	0	66	52	74	45	55	0	0	57	77	44	0	0	40
2021-10-31	35	63	73	0	0	67	0	52	19	48	41	15	49	20	0	0	21	25	56	0	24	64	41	79	58	69	39	59	15	16	21	50	32	0	28	0	33	0	71	53	50	22	0	51	77	67	21	63	31
2021-11-07	34	67	75	0	15	19	0	0	19	41	23	22	57	31	0	0	62	35	54	0	30	81	41	79	62	74	42	66	51	18	0	41	34	0	55	0	33	0	75	56	64	0	0	45	38	22	0	0	38
2021-11-14	36	60	75	70	15	17	49	0	14	38	34	0	43	36	0	49	41	30	47	0	30	79	37	76	60	76	35	81	29	18	21	30	30	20	0	0	0	0	73	56	58	32	0	39	28	43	0	41	37
2021-11-21	34	58	66	14	15	11	0	0	13	28	59	0	31	41	53	0	0	26	40	0	35	66	33	100	59	73	39	72	22	18	21	50	30	0	0	0	100	26	63	70	49	55	0	54	34	67	0	21	34
2021-11-28	34	58	79	27	100	9	93	0	18	39	76	7	42	31	0	0	10	30	47	46	53	89	37	69	61	69	56	71	48	19	40	43	30	38	52	0	0	24	69	47	47	10	0	41	23	42	20	20	43
2021-12-05	33	60	67	28	59	8	0	0	14	47	34	21	35	29	51	96	40	26	40	0	36	57	33	70	61	71	51	80	21	18	0	52	32	59	0	0	32	25	71	43	65	11	0	41	52	54	20	21	46
2021-12-12	33	57	78	43	30	7	0	0	22	26	23	15	35	30	0	0	31	30	38	0	38	65	33	68	65	72	35	100	52	17	0	38	33	60	28	0	33	0	66	50	32	22	0	33	19	44	0	42	33
2021-12-19	36	62	66	46	0	5	0	0	14	18	25	8	36	30	0	0	0	21	27	0	44	49	35	78	66	72	53	72	63	18	0	45	36	21	0	0	0	0	66	51	42	35	0	35	26	24	0	0	26
2021-12-26	40	65	75	14	15	5	0	0	18	30	47	0	45	27	0	0	10	50	43	0	13	69	40	53	66	78	43	77	22	21	0	46	36	0	0	0	33	0	69	47	49	33	0	42	49	28	21	42	57
2022-01-02	35	68	62	55	15	5	48	0	18	43	45	21	43	31	0	48	40	65	38	0	43	87	44	59	66	70	41	72	21	23	0	48	36	0	27	0	32	0	75	54	38	10	0	32	5	27	0	41	50
2022-01-09	35	71	72	14	30	13	0	51	37	37	91	7	55	32	0	0	41	76	46	0	50	96	42	62	65	71	38	74	51	20	0	49	37	20	27	0	65	0	75	61	48	11	0	30	28	60	62	21	59
2022-01-16	42	74	73	28	45	14	0	0	41	49	85	100	44	27	0	49	31	84	44	0	57	96	45	65	62	70	41	75	14	24	0	37	37	20	0	0	32	51	76	66	55	42	0	37	9	33	21	21	59
2022-01-23	100	75	58	29	31	10	50	0	29	75	70	66	52	36	0	0	94	72	46	0	100	83	47	68	64	71	50	70	7	23	63	61	33	0	0	0	66	26	73	67	60	76	0	34	48	45	0	42	44
2022-01-30	72	72	72	73	0	11	0	53	27	27	60	22	49	36	0	51	11	70	53	0	64	93	47	70	66	73	40	63	45	26	0	67	31	21	28	0	0	0	82	72	41	22	100	27	25	34	22	43	37
2022-02-06	61	73	56	59	47	15	51	0	25	59	54	22	60	36	0	0	11	64	63	0	64	84	46	74	67	75	33	72	45	28	0	51	34	21	0	0	34	27	86	61	63	100	100	100	25	57	0	65	50
2022-02-13	58	76	63	15	47	16	0	0	23	42	78	60	69	40	0	51	54	61	57	0	43	93	47	68	68	89	22	74	38	31	0	31	33	21	29	0	0	54	83	73	58	45	0	35	40	29	0	0	37
2022-02-20	89	72	75	43	31	15	100	0	22	43	47	37	55	37	0	0	42	41	51	0	56	85	51	78	66	70	18	75	22	35	0	38	32	0	0	0	67	0	81	72	42	22	0	37	29	45	63	64	39
2022-02-27	53	73	50	0	15	10	0	0	26	63	29	14	55	35	0	49	0	54	67	0	25	76	49	81	71	73	25	71	22	40	21	45	35	100	0	0	0	26	81	71	54	32	0	51	48	61	21	63	33
2022-03-06	49	75	67	29	0	9	0	0	25	55	30	37	64	35	0	0	21	48	43	100	58	73	50	90	73	69	32	70	97	48	43	35	36	20	28	0	0	53	79	78	62	22	0	37	29	62	21	21	54
2022-03-13	48	78	66	28	15	13	0	0	24	72	64	36	66	26	0	0	10	34	58	0	19	90	60	87	75	76	39	65	44	71	42	27	36	20	0	0	0	52	77	66	57	54	97	60	43	33	0	42	43
2022-03-20	49	85	58	29	30	18	0	0	23	71	41	36	74	19	0	0	52	37	56	0	47	65	72	87	82	78	39	84	81	100	21	38	43	60	28	0	0	52	83	87	85	22	0	47	10	61	21	21	47
2022-03-27	50	80	64	69	29	19	0	0	35	66	67	21	63	33	0	0	100	81	80	0	38	77	77	90	82	81	41	62	42	86	0	44	46	0	27	0	0	100	91	64	69	21	0	57	37	43	0	41	40
2022-04-03	50	86	66	13	41	46	0	0	29	96	100	26	69	31	0	45	75	69	60	0	42	83	97	74	85	91	26	87	93	78	0	76	55	18	100	0	0	24	92	67	72	49	0	51	52	65	0	38	43
2022-04-10	51	86	69	28	45	24	0	50	27	69	63	14	63	27	0	0	71	65	48	48	33	93	100	72	79	94	35	69	65	67	21	71	62	20	0	0	32	0	91	76	88	53	0	79	28	43	0	21	51
2022-04-17	49	95	68	14	44	41	48	0	24	100	68	21	68	25	0	0	30	63	68	0	39	85	88	95	84	100	24	74	43	51	0	71	68	59	27	0	32	76	97	76	81	42	0	49	47	49	41	62	50
2022-04-24	49	92	66	14	29	49	0	0	27	65	56	28	71	25	0	48	30	81	74	0	51	74	98	79	84	75	34	68	36	47	21	100	79	20	54	0	96	76	98	65	77	11	0	61	23	43	0	41	56
2022-05-01	45	94	55	27	29	54	48	99	30	68	73	7	85	29	0	48	30	60	80	0	68	73	83	72	100	76	27	84	42	38	20	81	76	58	27	0	32	50	94	76	66	10	0	73	32	64	0	41	100
2022-05-08	48	100	60	42	45	20	0	51	37	65	86	29	91	22	0	0	51	49	75	0	57	86	88	73	87	75	28	85	7	31	0	41	86	40	0	0	0	0	94	63	66	43	0	77	62	5	21	84	63
2022-05-15	53	89	46	13	43	12	0	0	25	86	49	14	65	25	0	47	49	51	81	0	41	68	83	71	86	76	30	85	97	27	0	61	72	38	52	0	31	25	92	76	94	61	0	87	36	26	0	80	40
2022-05-22	62	89	57	100	15	14	0	52	35	47	70	22	63	30	0	0	42	100	74	49	38	77	88	62	80	71	60	77	74	25	0	61	57	0	0	0	0	0	88	72	61	22	0	51	29	33	0	21	51
peak within 1 week after broadcast (1 for yes, 0 for no)	0	0	0	0	0	0	0	0	0	0	0	1	0	0	0	0	0	0	0	0	0	0	0	0	0	0	0	0	0	0	0	0	0	0	0	0	0	0	0	0	0	0	1	0	0	0	0	0	0
[truncated: 15 more columns]

## Sheet: S1D Google Trends Tropical Crtl
UK
Google search term:	giant water lily (United Kingdom)	Jabuticaba Tree (United Kingdom)	durian (United Kingdom)	lace wood (United Kingdom)	heliconia (United Kingdom)	rubber tree (United Kingdom)	passiflora (United Kingdom)	titan arum: (United Kingdom)
Week Starting
2021-01-03	0	0	52	0	0	28	9	0
2021-01-10	20	0	56	0	0	76	12	85
2021-01-17	0	0	82	0	18	76	9	0
2021-01-24	10	48	70	81	0	76	13	0
2021-01-31	20	59	72	48	38	71	9	42
2021-02-07	0	0	62	0	36	83	9	0
2021-02-14	0	0	26	0	0	14	7	0
2021-02-21	30	0	64	0	36	40	15	0
2021-02-28	0	0	45	0	99	34	9	0
2021-03-07	21	0	54	37	31	57	28	0
2021-03-14	10	0	63	0	51	52	25	0
2021-03-21	22	0	75	0	0	53	26	0
2021-03-28	23	0	65	29	46	55	25	50
2021-04-04	11	0	45	0	29	19	25	0
2021-04-11	0	0	41	0	51	67	30	0
2021-04-18	0	0	49	0	0	78	40	0
2021-04-25	0	64	78	0	31	55	46	52
2021-05-02	0	0	73	45	0	65	42	0
2021-05-09	32	0	48	42	32	39	33	34
2021-05-16	11	0	69	0	0	98	30	0
2021-05-23	34	0	79	0	0	47	33	43
2021-05-30	0	82	64	0	20	69	44	0
2021-06-06	34	0	87	0	0	27	32	0
2021-06-13	0	0	76	32	0	28	23	0
2021-06-20	45	0	71	0	0	18	45	0
2021-06-27	22	0	61	0	0	16	23	0
2021-07-04	22	0	96	0	27	43	29	0
2021-07-11	0	0	77	0	51	52	36	0
2021-07-18	12	74	80	0	0	19	59	0
2021-07-25	23	0	38	32	0	70	43	0
2021-08-01	0	0	67	0	0	39	49	0
2021-08-08	11	0	35	43	0	47	42	0
2021-08-15	0	0	75	98	27	20	35	0
2021-08-22	0	89	64	0	0	50	73	0
2021-08-29	0	88	54	28	59	0	100	0
2021-09-05	12	0	47	38	0	81	60	0
2021-09-12	12	0	88	0	23	20	54	0
2021-09-19	36	0	62	0	0	44	41	0
2021-09-26	0	0	51	30	39	16	19	100
2021-10-03	12	0	45	64	71	42	29	25
2021-10-10	24	0	55	0	38	0	31	0
2021-10-17	12	0	38	0	0	58	35	0
2021-10-24	0	0	54	0	0	28	19	0
2021-10-31	0	0	45	0	0	29	33	50
2021-11-07	12	0	30	0	0	20	18	0
2021-11-14	0	0	74	0	0	46	7	0
2021-11-21	0	0	64	0	0	65	17	0
2021-11-28	0	0	49	0	0	49	0	0
2021-12-05	12	0	49	0	0	45	6	63
2021-12-12	0	0	48	30	29	20	7	0
2021-12-19	0	0	71	0	0	50	10	0
2021-12-26	13	0	79	49	0	42	6	97
2022-01-02	0	0	76	40	100	49	0	0
2022-01-09	12	0	95	0	0	38	18	83
2022-01-16	100	0	100	0	0	39	12	64
2022-01-23	99	83	77	46	0	100	16	0
2022-01-30	38	0	56	0	0	52	15	0
2022-02-06	51	0	56	33	34	83	16	0
2022-02-13	12	0	75	0	0	44	13	0
2022-02-20	12	0	55	67	36	21	13	0
2022-02-27	37	0	46	57	0	17	16	0
2022-03-06	13	63	89	0	77	52	14	0
2022-03-13	13	100	67	0	26	74	6	0
2022-03-20	0	95	73	31	38	55	25	75
2022-03-27	12	0	60	0	15	28	15	0
2022-04-03	24	0	71	0	24	30	17	25
2022-04-10	26	0	62	100	31	15	25	0
2022-04-17	13	76	53	37	22	39	17	0
2022-04-24	25	0	69	0	67	35	27	0
2022-05-01	24	0	56	0	40	59	30	34
2022-05-08	12	0	65	0	0	21	23	0
2022-05-15	23	0	67	0	41	76	26	28
2022-05-22	25	66	68	0	25	69	31	0
peak within 1 week after broadcast (1 for yes, 0 for no)	0	0	0	0	0	0	0	0

## Sheet: S1E Wikipedia Anomaly Dates
Episode 1					Episode 2					Episode 3					Episode 4					Episode 5
Broadcast 9/1/2022					Broadcast 16/01/2022					Broadcast 23/01/2022					Broadcast 30/01/2022					Broadcast 06/02/2022
Scientific name (Wikipedia)	Common name	Anomaly dates	Page hits	anomaly within 1 week after broadcast? (1 for yes, 0 for no)	Scientific name (Wikipedia)	Common name	Dates	Page hits	anomaly within 1 week after broadcast? (1 for yes, 0 for no)	Scientific name (Wikipedia)	Common name	Dates	Page hits	anomaly within 1 week after broadcast? (1 for yes, 0 for no)	Scientific name (Wikipedia)	Common name	Dates	Page hits	anomaly within 1 week after broadcast? (1 for yes, 0 for no)	Scientific name (Wikipedia)	Common name	Dates	Page hits	anomaly within 1 week after broadcast? (1 for yes, 0 for no)
Sequoiadendron giganteum	Giant sequoia	2021-09-17	7950	0	Pistia stratiotes	Water lettuce	2021-07-19	811	0	Urtica	Nettle	2021-06-26	362	0	Populus euphratica	Euphrates poplar	2022-01-30	258	1	Cymbalaria muralis	Kenilworth Ivy/Ivy-leaved toadflax	2021-06-03	100	0
		2021-09-18	4820	0			2021-07-21	1702	0	Rubus	Bramble	2021-10-21	558	0			2022-01-31	136	1			2021-06-07	112	0
		2021-09-19	4656	0			2021-07-22	944	0			2021-12-14	456	0			2022-02-01	91	0			2021-10-28	120	0
Monstera	Monstera	2021-12-21	631	0	Pontederia crassipes	Water hyacinth	2021-08-09	833	0			2021-12-16	759	0	Abronia	Sand verbena	2021-07-07	30	0	Sonchus	Sow thistle	2021-06-02	130	0
Ochroma pyramidale	Balsa tree	2022-01-09	2057	1			2021-08-21	1084	0	Humulus lupulus	Hops	2021-09-19	2704	0			2021-08-30	44	0			2021-06-03	135	0
		2022-01-10	959	1			2022-03-10	733	0			2021-12-29	2977	0			2021-09-27	29	0			2021-06-04	124	0
		2022-01-16	707	0	Ludwigia	Ludwigia	2021-10-06	57	0	Bryonia	Bryony	2021-06-27	99	0	Primulaceae	Primrose	2021-06-24	136	0	Ficus	Fig	2021-08-29	2023	0
Bixa orellana	Bixa	2021-07-08	418	0			2021-10-14	51	0			2022-01-23	167	1			2022-03-15	136	0			2021-09-26	2262	0
		2022-01-03	300	0			2021-10-22	53	0	Cuscuta	Dodder	2021-08-04	2023	0	Carnegiea gigantea	Saguaro cactus	2021-09-23	1675	0			2022-04-09	2446	0
		2022-03-10	313	0	Victoria amazonica	Giant water lily	2022-01-17	1439	1			2022-01-23	5189	1			2021-10-14	1121	0	Avena	Wild oat	2021-08-29	2023	0
Nepenthes	Tropical pitcher plant	2021-07-04	1661	0			2022-01-22	1412	1			2022-01-24	1576	1			2021-12-27	1258	0			2021-09-26	2262	0
		2021-07-05	1219	0			2022-01-23	1327	0	Prunus	Cherry blossom	2022-03-27	5060	0	Prosopis	Mesquite tree	2021-09-27	554	0			2022-04-09	2446	0
		2021-07-07	927	0	Aegagropila linnaei	Marimos	2021-07-02	8576	0			2022-03-29	4581	0	Cylindropuntia bigelovii	Teddy-bear cholla	2022-02-07	998	0	Triticum	Wheat	2021-12-19	4679	0
Rafflesia	Corpse flower	2022-01-09	1848	1			2021-07-03	879	0			2022-04-03	4715	0			2022-02-08	967	0			2022-03-07	4274	0
		2022-01-16	1582	0			2022-01-16	1333	1	Drakaea	Hammer orchid	2022-01-23	205	1			2022-02-09	754	0			2022-03-22	4222	0
		2022-01-18	1566	0	Eriocaulon	Pipewort	2022-09-06	32	0			2022-01-24	156	1	Tristerix	Tristerix	2022-01-30	326	1	Prunus amygdalus	Almond	2021-06-19	2217	0
Dipterocarpaceae	Dipterocarp	2021-06-10	383	0			2022-09-08	31	0			2022-01-25	98	1			2022-01-31	399	1			2022-02-16	2121	0
		2021-09-01	211	0			2022-03-31	29	0	Cyrtanthus	Fire lily	2022-01-23	100	1			2022-02-01	198	1			2022-03-21	2252	0
		2022-01-09	360	1	Cabomba	Fanwort	2021-06-03	56	0			2022-01-24	64	1	Lithops	Stone plant	2022-02-24	11163	0	Yucca	Yucca	2021-06-19	1570	0
Apocynaceae	Poison arrow tree	2021-07-20	468	0	Utricularia	Bladderwort	2021-06-06	227	0			2022-01-28	39	1			2022-02-25	15158	0			2021-06-20	1537	0
		2021-09-23	1021	0			2022-01-16	339	1	Taraxacum	Dandelion	2021-06-01	2324	0			2022-02-26	973	0			2021-06-30	1469	0
		2022-03-26	446	0			2022-01-17	238	1			2021-06-02	2238	0	Stapelia	Stapelia	2021-09-13	191	0	Miconia calvescens	Miconia	2022-02-06	2034	1				S
					Drosera	Sundew	2021-09-06	2479	0			2021-09-17	2583	0			2021-11-17	170	0			2022-02-07	370	1
							2022-01-16	620	1	Ecballium elaterium	Squirting cucumber	2021-12-01	350	0	Larrea tridentata	Creosote bush	2021-09-18	1112	0			2022-02-20	590	0
							2022-02-04	572	0			2021-12-02	386	0			2022-01-30	930	1	Cyanea horrida	Holokea	2021-11-02	34	0
					Dionaea muscipula	Venus flytrap	2021-07-04	2697	0			2022-01-23	212	1			2022-02-10	926	0			2022-01-26	55	0
							2021-07-07	5691	0	Impatiens glandulifera	Himalayan balsam	2021-08-15	386	0	Nicotiana attenuata	Coyote tobacco	2021-10-12	376	0			2022-02-06	48	1
							2021-09-11	2605	0			2021-08-17	365	0			2022-01-30	222	1	Acacia	Acacia	2021-06-16	1980	0
					Ranunculus	Water crowfoot	2022-03-20	1129	0			2021-08-22	396	0			2022-01-31	108	1			2022-02-02	1543	1
							2022-03-26	1219	0	Ceratocaryum argenteum	Ceratocaryum	2022-01-23	88	1	Pachycereus pringlei	cardon cactus: (United Kingdom)	2022-01-30	394	1	Brassicaceae	Mustard	2021-06-12	1238	0
							2022-04-09	1119	0			2022-01-24	26	1			2022-01-31	229	1			2021-06-13	3140	0
					Typha	Bulrush	2021-07-20	1007	0			2022-01-26	29	1			2022-02-13	209	0			2021-06-14	1101	0
							2021-08-06	810	0						Adansonia	Baobab	2021-08-13	2305	0	Trifolium	Clover	2022-03-17	1679	0
							2022-03-07	908	0								2022-02-10	2378	0			2022-03-18	1079	0
					Alismatales	Seagrass	2022-02-17	4066	0								2022-02-13	1789	0
							2022-02-23	1224	0
							2022-03-10	1290	0

## Sheet: S1F Wikipedia Tropical Crtl
Scientific name (Wikipedia)	Common name	Dates	Page hits	anomaly within 1 week after broadcast of 'Tropical Worlds' Episode? (1 for yes, 0 for no)
Victoria amazonica	Giant water lily	2022-01-17	1439	0
		2022-01-22	1412	0
		2022-01-23	1327	0
Plinia cauliflora)	Jabuticaba tree	28/07/2021	5345	0
		18/04/2022	3812	0
		20/04/2022	2795	0
Durio	Durian	26/06/2021	3576	0
		2021-04-10	6092	0
		21/12/2021	3769	0
Elaeocarpus bojeri	lace wood, bois dentelle	2021-09-10	21	0
		23/11/2021	15	0
		14/04/2022	20	0
Heliconia	heliconia	20/06/2021	325	0
		28/07/2021	314	0
		2021-04-11	564	0
Hevea brasiliensis	rubber tree	18/06/2021	652	0
		13/03/2022	937	0
		14/03/2022	758	0
Passiflora	passiflora	16/08/2021	1884	0
		17/08/2021	1597	0
Amorphophallus titanum	titan arum	2021-07-25	6824	0
		2021-11-02	3318	0
		2022-04-22	2816	0
